# Supplementary material for: An examination of the mechanisms driving the therapeutic effects of an AAV expressing a soluble variant of VEGF receptor-1
Source: PLoS One. 2024 Jul 11;19(7):e0305466. doi: 10.1371/journal.pone.0305466 (PMC11239064; doi:10.1371/journal.pone.0305466)
Supplement: S1 Table — (XLSX) [file pone.0305466.s001.xlsx]

## Sheet: Sheet1
	S1 Table: Effect of PlGF stimulation on cytokine expression levels in HMC3 cells, normalized using GAPDH
	Cytokine / Cell conditions	IL-1β	IL-6
	Unstimulated + rAAV2-GFP	1.000 ± 0.027	1.000 ± 0.079
	PlGF + rAAV2-GFP	1.625 ± 0.041	1.721 ± 0.111
	PlGF + rAAV2-sVEGFRv-1	1.348 ± 0.141	0.968 ± 0.052
